# Supplementary material for: Regulation of mitophagy by the NSL complex underlies genetic risk for Parkinson’s disease at 16q11.2 and MAPT H1 loci
Source: Brain. 2022 Sep 8;145(12):4349–67. doi: 10.1093/brain/awac325 (PMC9762952; doi:10.1093/brain/awac325)
Supplement: awac325_Supplementary_Data [file awac325_supplementary_data.zip]

Archive with 2 entries (2 files):
- brain-2021-02242-File010.pdf
- brain-2021-02242-File012.pdf
